# Supplementary material for: Comparative Analysis of Deep Learning Models for Predicting Causative Regulatory Variants
Source: Genes (Basel). 2025 Oct 15;16(10):1223. doi: 10.3390/genes16101223 (PMC12562713; doi:10.3390/genes16101223)
Supplement: Supplementary file 1 [file genes-16-01223-s001.zip]

Archive with 1 entries (1 files):
- genes-3887697-supplementary.pdf
